# Supplementary material for: SNP barcodes provide higher resolution than microsatellite markers to measure Plasmodium vivax population genetics
Source: Malar J. 2020 Oct 20;19:375. doi: 10.1186/s12936-020-03440-0 (PMC7576724; doi:10.1186/s12936-020-03440-0)
Supplement: Supplementary file 1 — Additional file 1: Table S1. Details of 40 P. vivax isolates from PNG sequenced and used for SNP candidate selection. [file 12936_2020_3440_MOESM1_ESM.xlsx]

## Sheet: isolate_metadata
Sample_ID	Centre	Province	Site	Passed QC	Date
PN0046_C	Sanger	Madang	Modilon	Yes	2006
PN0048_C	Sanger	Madang	Yagaum	Yes	2006
PN0050_C	Sanger	Madang	Yagaum	Yes	2006
PN0051_C	Sanger	Madang	Yagaum	No	2006
PN0065_C	Sanger	Madang	Modilon	Yes	2006
PN0065_Cx	Sanger	Madang	Modilon	Yes	2006
PN0067_Cx	Sanger	Madang	Mugil	No	2006
PN0068_C	Sanger	Madang	Mugil	No	2006
PN0068_Cx	Sanger	Madang	Mugil	Yes	2006
PN0069_C	Sanger	Maprik	Ilahita	No	2006
PN0070_C	Sanger	Maprik	Ilahita	No	2006
PN0071_C	Sanger	Maprik	Ilahita	No	2006
PN0072_C	Sanger	Maprik	Ilahita	No	2006
PN0157_C	Sanger	Maprik	Lahinga	Yes	2012
PN0163_C	Sanger	Maprik	Ilahup	No	2012
PN0167_C	Sanger	Maprik	Kamanakor	Yes	2012
PN0183_C	Sanger	Alotau	Ahioma	Yes	2012
PNG_12	Broad	Madang	Modilon	Yes	2006
PNG_14	Broad	Madang	Yagaum	Yes	2006
PNG_16	Broad	Madang	SEK	No	2006
PNG_17	Broad	Madang	NA	Yes	2006
PNG_175	Broad	Madang	SEK	Yes	2006
PNG_25	Broad	Madang	Yagaum	Yes	2006
PNG_30	Broad	Madang	Yagaum	No	2006
PNG_45	Broad	Madang	SEK	No	2006
PNG_49	Broad	Madang	Modilon	Yes	2006
PNG_58	Broad	Madang	Yagaum	Yes	2006
PNG_63	Broad	Madang	Yagaum	No	2006
PNG_70	Broad	Madang	SEK	Yes	2006
PNG_72	Broad	Madang	Yagaum	Yes	2006
PNG_73	Broad	Madang	SEK	Yes	2006
PNG_76	Broad	Madang	Yagaum	Yes	2006
PNG_90	Broad	Madang	Yagaum	No	2006
PNG_PVRVL1991	Broad	East Sepik	Maprik	No	1991
PNG_PVRVL1997	Broad	East Sepik	Maprik	No	1997
PNG_PVRVL2000	Broad	East Sepik	Maprik	No	2000
PNG_PVRVL2003	Broad	East Sepik	Maprik	No	2003
PNG_PVXMQ2006	Broad	Madang	Mugil	No	2006
PNG_PVXMW2006	Broad	East Sepik	Wosera	No	2005
PNG_PVXMZ2010	Broad	Madang	Mugil	No	2010
