# Supplementary material for: SNP barcodes provide higher resolution than microsatellite markers to measure Plasmodium vivax population genetics
Source: Malar J. 2020 Oct 20;19:375. doi: 10.1186/s12936-020-03440-0 (PMC7576724; doi:10.1186/s12936-020-03440-0)
Supplement: Supplementary file 4 — Additional file 4: Table S3. The 83 P. vivax haplotypes used for the final data analysis. [file 12936_2020_3440_MOESM4_ESM.xlsx]

## Sheet: Sheet1
Sample_ID	Barcode
SUNUHU01	AACTAGGGAGCC-GCATTGCCTCA-TAAAG--C--AG-ATC-TGGT----C--A--CG---T-G-TTTTGACCGAGAGGCCCGC----C-G---T-GAC-T--AAGG-CCA--T-TAA-TC-----T---C-AAA-GAAAAGA-AT
SUNUHU02	AACCGGG-A-CCTACAT-GCC-CCAT-A--------CCATCGT-GTTTTTC--AT-CG-G-C-T-CTTTGA--GAG--GTCCGGGTGGC-----TC-GCG--GAACATC-GGTGCTACGTTTGTA-TACATCGACGAAAGA-ACAT
SUNUHU03	AACTAGGGA-CCTAC-TT-CCTCC-TGA-C---G-CCCATC-TGGTCCGTCC-AT-CGGAC-C-GCCTG-ACC-AGATTCT-G-G-CGCCG-A-TCG-CACCG--CGGCCGG-T--A-T-CT-C-G--CCC-GA-GAGAGGAC---
SUNUHU04	AGCTAGG-A-CC-GTCT--CCTCC-T-AA------AGC----T--T----C--AT-CGG--CG--T-A-AA---AGA--T---C--GGCCG-T--CAGTGCC-A-C--ACA-T--CTCT-CCA-G-TTTATTAAA-AAGA-GCGGT
SUNUHU05	AACTGGCAAGAATAT-TTGCC-CC-T-A--G-CG-A-CATCGT-CTTTGTCTCAT-CG--CCC-ATT-TAACCGAAGGTT-TG---GGCCCGATT-AGTGCCAACG------TTC--CT-TCACGG-T-A-CGCCAAGGGGGACGA
SUNUHU06	AAATGGGAAGCCTACATT-CC-CCATGA-GGCC--AC--TCT-T--TTG--C--TAC-G-G-CGGTTT--ACC--G-GTCCT--ACCGCCGG--TCGGTG-C--ACATACAGAT-CTATCTT-T---TTATCAAAAGGGGA-A-GT
SUNUHU07	AACTAGG-AGCCTAC-TTACCTCA-TGA---C---ACCACCGTT-TTTGTACTTGA-G-AGCCGG--T-AACCGGGAGGTTCCGACGGCCCG-CTTAGT----A--A------T------C--CG--T---T-C----G--AA-G-
SUNUHU08	AACTGGGGAGCCTACCT-GCC-CCAAGAA-G-C-A-GCATCTTG-T---TAC-A-GCGGA-CCGAT-TGAA--GAG-----T-C--CGCCG--T---GTG---A---TACA-TT-CAAT-C---G-CTT-TTAAA-AAAA-G--AT
SUNUHU09	AACTGGGAAGCCTACCCCGCGTCCATGA--GC-GGA-C-----TCTTTG-ACT-TACGG--C-G---TGAGTTGAAAGGCTT-CG--GCCGGACTTA--GTGGACCATCTAGAT-CTCGCTTG--G-TTATTACCAGA-AAGCCGT
SUNUHU10	AACTAGG-AGCCTACCT-ACC-CCATGGA-GC---ACC---GTT-ATTGGC--TTACG-GCCG-ACTTGAA--AAG--GCCCG-GT-GCC-GAT--GGC-T--AA-------TT-C-CT-T----CTTTATC-CCGAAAAA-CG--
SUNUHU11	GACTGGCGAGCCTACCTCGCGTCCGTGG--G--GAACC--C-----TTTT-C-TGAT-AAGTGGGCCT-AATTGAAATG-CTCCATGGCCG-A-TTAGCGC-AACCAGACGAAGTC-A--C-GTGG-TTATTA---AGA-G-CCGA
SUNUHU12	AACTGGCA-GCC-ACACC-CCTCCAT-A----CGGAC----GT-G-CC-T----GA----GTC-AC--G-G--G---TT--CG--TGGC-CGAC-CAGTGCCAAAGATA--AA----CT--CAC-C------G--AAGAGAG-CG-
SUNUHU13	AACTGGGA--CC-ACCCCGCGTCCA----CGCCGG-C-ATTTT--ACCGTC-T-GAT-G-GTCGACT--GGCCGA-ATTTCCGCATG-TCGGA-TTG-TGCCAACCGGCTG-T-CC---C-TGCGGTTTA-TA-AAGAGAAAACAA
URITA01	ACTAGCGAGCCTAT-TCGGCCCCATGGGGATCGAAGCGTTTTGCACGGTCTTAGATGGAGTCGGTCAG-ATGGGGGT-CCCGCG-C---GGACTTGACATCAACCATACGATGCCAATCTTGCGGCACATCAACGAAAGAGCCGTT
URITA02	ACTGGC-AGCC-AT-TCGCGTCCAT-G---C-GG-GCA-CTT--ACTT-C-C-G--GGAGTCG---A--ATGGAAAGTTCCGGGCCGCCGG-CTTAGTG--A-CCATCT-G-TC---GC--------CC-CACC-G--GAGC-G-T
URITA03	GCTAGC--ACCTAT-CTGCCTCCGTGA-G---G-AGC-----G-ACGG-C--TT-TGGGGCGGGT-A--GCGGAGATTC--C-GC-GC-G-A-T---T-C----CGTCT-G-------------CT-TATCAACGAGGGAGCG---
SALATA01	-AC-G---AGCCTAT---GG-C---TGGAGA-CGACGCG-TT-GCACCGTCCTATATGGACTCGGTCA-----GG-GT-CCCGCG-GATCGGACTTGACAT-AACCG-ACG-TGCCAATCTTGCGGCAC-CCAACGAAGGG-ACGT
WARAG01	AAC-GGGGAGCC-AC-T-GC-T---TGG--G--GGAGCATCTT-CATT-T----TATGG--TG-ATT-TGA--G---T-TT--CATC-T-GGAC-TAGTGCCAAACATA-GAATCCTAGCTTACAGTTTCTTGAAAAGAAGG-GG-
JAMA01	AACTAGCG--CC-AC-TTGCCT-CGTG-AG-CCGGAC-ATTTTT-ATTTTACTA-AT-A-CTGT--TT-GATTGGGA--CT--CATGGCCGGA-TTAGTG-GAACCGGCTA-T-TT---T-TGCAGCTTA----AAGGGGG-ACAA
SEGO01	AACTGGG-AGCCTAT-T-GGCC---TGGAGA--GA-GCGTT-TGCATTGTCCTATGTGGACTCG--CATGACCGAGATGTTCCC-TGGCCGGACTTGACATCAACCGTACG-TGCCAATCTTGCGGCAC-CT-ACGAAGGGAA-GT
MALAmiten01	AGC-AG--AGCCTGCCTTGCCCCCATGGGCGCCAG-CCAC-TTGG-----CCTA-ACGGGGTGTG--TTAACCGAGGG-CCCGCATCACT--ACT-G-CAT-GACCA-ATG-TT-CTCTTCTGCG-CTC----CCGA---------
MALMalala01	AACTAGCGAGCCTATCTTGCC-CCATAGACACG-AAGCG---G---TTG-ACT-TACGGAGTCGATTA-AACCGAG-T-TCCGGGCCGCCGG-----GTG-CA-CC-TCCAATTCC-C-CCTGTGGCT-A-TGACGAGGGAGACAA
MALMalala02	AGCTAGCGAGAATATATTGCC-CCAAGAACA-CGACCCA---TGCTCCT---TT----GGC-GTG-CAGGACCGAG-TTCCCC-G-CGTCGGAT-TGATATGGACCGTCT-G-TCCAAGCCCG--GCA-ATTGCCGGAGAAAACAA
MALMalala03	AACTAGCGAGAATACATTGCCTCCATGAACGTCGACGCG--TTT-----T----GACAGG--CTA--T-GACCGAGATTCTCCGGT-AC-GGA-T-G--G--AACCG-CTGGATCCAAGCCCGCGGCA---T-CA-----G-CCGA
MALMalala04	AGCTAGC-AGCCTGCACTGCCCCCATGGGCGCCAGACCAT--TGGACCGT--TAGACGGGG------AGGGCCG--AG-CCCGCATGACCGGA-TTG-CAT-GACC--ATG-TTCCTCTTCTGCGGCT-ACCG-C-A-AAG----A
MALMalala05	AACTAGCGAGCCGATACT-CCTCCATGAA--C-GGAC-ATCGTTG-CC--C--AGAT--AC-CTATTTG-G---A--GGT-TC--TGG--GGAT-TAGTGCCAA-CA----AA-CCTA-CTTA-ACTTTCCTA-AAAG-AGA-CA-
MALMalala06	AGCTAGCGA-CCGATCTTG-CTCCAT-GA--CCGGAC-ATC--G-T--GTCCTA-ATGGA---G--CA-A-CCGAGA--C--GGGTGATCGGA-TTAGTACCAA-CATCCAGTTTTTCTTC-G-GGCTTCCCGC-AAAA-GAACAT
MALMalala07	AACTGGCGAGCCTGCCTTGCCCCCATGGGCGCCAG-CCA--TTGGACCGT---AGACGGG---G---AGGGCCG---GGCCCGCATGACCCGATT-GGCATGGAC-A-ATG-TTCCTCTTCTGTGGCTC----CCG------ACGT
MALMalala08	AGCTAGC-AGCCTATAT-GGCCCCATGGGGA--GAAGCGT--TGCTTTGT-----ATGGA--G-ACCAGGA--GGGGTTT-CGCA--GCTGG-CT-GGCA-G-AA-A--T--TTTCA---C-AC-GCA-C-TG------AG-A-GT
MALMalala09	AACTAGCGAGAATAC-TTGCCTCCGTGGACGCC-G-CCATCT-GC------C--GATGGAGTCTGC-T--ACCGAGAT-TTC-GGCCG-CGG----A-TGCGAACC-T--G---CC------GTGGCT-A-TAACG-G-GAA---T
MALMalala10	AACTAGCGAGCC-ATATT-CCTCCA--A-C-CC--AG-ATCG-TGTTTT-A-CT--CG---T-TGC-A-GACC-AGAGT---C-GTC-CCGGA--C-ACG-G-A-CGTCCAAT-CTACTC---TACCATATTG-CGGAGAGA-CGA
Medebur01	AACTAGCGAGCCTGTATTGCC-CCAT-A--A--G--GC-TCTTG-----------GT---C-CG-TTATGACCGAG-GTT-C--G--AC-GGT-TCG-C----A-CA-AC-A-G--A-TTC--CGGCA-CCTG--G----G-CC-A
Medebur02	AACTGG--AACCTGC-T-GC-TCCGTGGA-G--GAAGC-----TCACCGTCTTT-ACGGGGTCGA--TTGGCCGAAAG-TTTG--T--TCG-A-T-G---CCAA-C----G-TTCC-C-TCTA--GTATATTACAAAAGG-AACAA
Medebur03	AG---G-GAAAATAC-T-G--TC--TG-ACGC-G-ACC---TTG-ATT---C-AG-TGG--TCGAT-A-GA----G--GCCCCG-TGAC-GGAT-CAGTGCCAA-CGTAC-GTG-CTCG--T-T------CTAACGAAGAGGCCAT
Medebur04	AACTGGC-AGAATAT-TTGC-TC----G--GC-G--CC-TCTGG-----TCC----TG--GC-TG-TA-----GAG-GG-CCCCACGAT--CA------ACCA--CATCTAA-T--T---T-----CTTC-CGC-AAAG-A-ACAT
Rurunat01	AGCCGGGAAGCCTGC-T--C---C-TG---G-C-A-CCACCTT--ACCGTCCTA-ATGG--TGTACCTG-A---A--TTCTCGGG-CGCTGCACT---CA-GG--CATACAAAT-CT-TTTTACGG--CATTA-C--GGGGAACAA
Rurunat02	-ACTG-G-AGCCTGC-TTGC--C-GTGGA--C-G--CCGTCT-GCACCTTCC-AG-CGAACTCTGC-T--ACCGA--TTT---GGCC-C-GGT-TCGGTGCGAACC-T-----T-CA-GCT---G---C-TTAACAAAAGAA--AT
Rurunat03	--C-GGG-AGCCTAT---GC-TC--TAGACACCGGACCATCTGTCACCTGACTTTACG-ACTC-GTTAG----GA-AGTTTTCCGCCGCCGGA--CGACACCAA-CG-CCGGAT-C--TTC--TG--A-ATTA-CGGAAAAGC---
Rurunat04	AGCCGGGA--AATACCTCGCC-CCA-GAAGGC-G---C-TCTG--ATTTT-CCTTAT---G-CGATT--GATTG-GGGGTT--------C--A-TC----CCA--C-TACAAA--------TGT-GC-CATTA--AAAGGG-ACAA
Rurunat05	AACTGACAA-CC--CCTCGCCTCCATGG---CCGGA------TG-ACC-TCCTAG---G--TCGGCTA-GG--GAGAT-TT--CACCATCGGACTCAGTGCCAA-CGTAC-AAT-CTCT-CC-CGGTTTCTTAAAAAAGA-GCGAT
Susure01	AGCT-GGGAGCCTAC-T--CCT---TGG--G----A---TCGT--A---G--T--ATGGACTCTAT---G---A--A---CCCGATC-C--CT-TTGGCACGAACC--ACAGAGTCTCGTTTATGCCACACTAA----G-AAA---
Susure02	AGCCGGGAAGCCTACCTCGCCTCCA-A-ACG----C-C-CTGTGC---GTC-T-GAT-GA-TCT-TCAT--CCGA-A-TTCCGCATGAC-G-ACTTAGTGCCAACCATATAAT-CCTCGTTTATGGCTTACCAA-AAAGAAAC---
Susure03	AGCTAGCAAGCCTGCATTGCCTCCATGAA-A-----GC-TCTT-CACCTTCCTTTAT---CCCTGCCT-GACCGAGATT-CCGGGCCGCC-CATT-GA-ACCAA---TACAAATC--C-TC-GTGG-ACATTACAG-A-G-AACA-
Varkoma01	AGCT-GGGAGAATAT-CCACCTCC-T-GAG-CCG--G-A-C--TGTCCTGC-TA--CGGGGCGTGC-A--GTTAAGATTT-TC-GC-GCC--ATTCAGTGCG-ACC-TATGATGC--CGCTT-T-CTAC--TGCAG---GGGAGA-
Varkoma02	AAACGGGGA-CCTACCTCG-CTCCAA--AGGCCGG-G----G-T-A--GTCCC-TA-GGGCTG-GCCT-AATTG-GATTTCCGCG-C-CCGGATTTAG-ATCAA-CATACGGTTCTTCGTCCATAGCTCCCCGCAAGAGA-AACGT
Karem01	AGATAGCGAGCCTACATTGCC-CCATGG---C----GC--C--TCA--TTC--TGAT-G-CTCGGTTTGGACCGAG-GGTT-GCATCGC--GT-TTG-CATCA-AGGGC--G-T--ACGCCTG-GCT-CATTACA-AAAA-GCCAT
Karem02	AGC-A---AACCTAT-TCGCCT-CA--G-CG-CGACCC-T---GC-CCGTCTTAGATGGGCTCTA-TAT-GCCGAAAT-TT-CCAC-ACT--A-TTGG-ACCAA---TACAAAT-CA---CTGTGGCATC-TAAAAGGAAGGC---
Karem03	AACCGGGGAGCCTGCATCAGGTCCATGGACACCAGACCATC-TGCACCTTCCTTGACGG--T-GA-TATGGTTGAGAG---C--ATCGTTCGTCT-GGCACGAACCGT-C-ATTCCTCTTCTGTG--TCACTGAAGAAGGAAA-G-
Karem04	AGCTAGCA-----ACATT-CCTCCAT-AA-G-C-GACC---T-GGA----CC---AT-GGGTGGAC-AGG----AG-TT-TCG-GTGACC-GACTTAGTGCCAACC-TATGAA-CCTCGTCTGTGGCT---------AGAGAA---
Karem05	AGCTGACGAGCCTAT-TCGCCTCCAT-GA-A--G--C---C-TGCA--GTCC--T--GGGC--TGTTA--ATTGAGATT-TCGGGCC-CTCC-C-TGGCGCCA-CCATATGGTTCCACGCTTACGCC-TATTGCCGGAGAAA--GA
Karem06	AACTAGC-AGCCTATAT-GCGTCCA--GAG-CC-GCGC---TTG-------C----TG-AGTCGGCCATGA--GAAATTTCCGCGC-AC-GGAT-CGG-ACGGACCA-ATG-T-CCTCGC-----GCATATTAA-AAAGGGG-G--
Karem07	GACCAGC-A-CCTAC---GCCTCC-T-AA-G-CGGA--ATC-T--------TTT--C----C-T-CCT-----GAGATGTCCGCA-GGCCGGTCTTAG-ACCA-ACGTACG-TTTCTATCCCA---CTTC-CGCAAGGGGGAAGGA
Megiar01	AACTAGC-AGCCTAT----CCTCCA-GA---C--GA-C-TCT-T-----T--T-TA--G-C-G-GC-AG-----AGA-TTTTG-A-C-C-GGT-----TGCCAAAGGGCT-ATT-----CTC-C-GCA-C------AAAGAACCAT
Megiar02	AGATAACGAGCCTATCT--CCTC-GT-AA--C-G-C-CAT--TGGATT-GAC--TA--GGGTGGG-TAGGA--AGG-T-TT-GCA-CGCTG-A-TTG-CA---ACCA-ACAAATCCTCGCCCACACT-TATT-AAAG-AAGGAGGA
Megiar03	AGCTAACGAGCCTGCCTCGCC--C-TGGA-G--GG-C--T--GGGA--GTCTTTTAT-GAGTGG---AGG-CCGAAA----TGC-CGACCGGATTTGGTACCAACCG-ACA--TCCAA-CCTG-GG-AC--TAAC-AAGGAGC-GA
Megiar04	--C-GGG-AGCC--C----C----GAGGAGGTG--AGCGTCTT--A--GTCTTATA---A-TG-GCT--G-CCGAAAGGC--GCACGGCTCC-CTTGGTACC-A--ATA-AAAGCC---CT-G-----TAT---C--------CAA
Megiar05	--------AGCCTACCTCGGCTCCATGGAGA-C---CCATC-TTG-CC--CCTAG-TG-GC-C-G--T-AATTGGGAT-CTCC-ACC-C--GA-TTG-C-TGG-CCATAT-GTTCCAAGC-TAC-C--TATTGCCGGAGAGAC---
Megiar06	--CT-GG-AGCCTATATCGCGTCCATGA-G-CC-G---------GTTTG--CTAG-T--AGCC-G-CAGGATTGAAATT-CCGCA-C-C-GGATT-A-T-CGGA--A-ATAAATCCT-TT----GGC-TATTAACAAAGGGAACG-
Megiar07	-----G--AGCCTACATCACG-CCAT-AACACC-GACC-TCT---A-----C--GATG--G-G-GT-T-GATTAAA--TTT-G--CC-----TCTCG-TGCCA-CCATA--AAGCTAATT-C-C-GCA-A-T-CCA-----GA---
Megiar08	AAC-----AGCCTATATCGCCTCCGTGGAGGC-G-C----CTT-C----TCC--GATG----C-A-T-T----GAG-GGCTTG---GACCC-A-TCAGTGCC--CCA--CAAT--T-CGCC-ACAGC--AC-GCC-A-G--GA--A
Megiar09	-A--GGG-AGCCTAC-TT-CC-CCG--G--G------CACCGT--ACCTTCCTT---GGA--CT-CC--GGTTGAGAG-CCTGGGTCGC--CA---GG-GCCAA-CATA-GAAGCC---C--G----ATAT---C--AGAAACCAA
Mirap01	--------AGCC-AC-T--CCTCC-TA-----C-GACC-TCTT-GACC-T-CTT--TG--C----TC-GGG--G-GA-TT--GC--CACCGGA-T-AATGT-AACCATCCAGA---TCGTTTA-G--TTCCTA-C-AAAGAG--G-
Mirap02	AACTAGGGAGCCT-CATCGCCTCCATGGA-G---GCCCATCGTGCA---TCC-TTATGGGCTCTGTTT-GATTGAGAT-CTCCG-CCGCCGCACTTAGTATGGACCAGCCGAAT-----CCTATGGTTTATTAAC-----G-ACGA
Mirap03	AACTAGG-A-CC-ACATTACCTCCGTGGA-G-C-G-C-ATC--G-----------ATGGGGTCGG-CTGGACCAAGA-GCCCGC--C-C-GG--TCAG----GACCA-CC---GCCT-TTC------A---T-CC--AG-GG---T
Mirap04	AGCCGGGGAGCC--CAC-GCCTTCAAGGACG---AAGCA-C-TGGT---TACT--ACG--GT-G---TTGG--GAGA-TTTT--ACCGC--G-CTTAG----GACC-G-TAAAT-TAAGCCCGTGGCACACCGA-GA---A-CC--
Mirap05	AACTAGGGAGCCTACATCGCCCCCATGGACG-CAGCCCA----TCACC-TACTT-ATG-G-TC-AT-T-GATTGAGGTTTTCCC-CCGCC--T---GGCAT-GTCC---CGGAGCT-ATTCT-CGCCACACTGCCAAAGGAACCGA
Mirap06	AACTAGG-AACCTACACC-CGTCCATGG---C-----CACTTTGG---GT--T----GGGC----TTAG--CCG--AGGTT-CGA-G-CCGGA-TTGG-G-CAAC-GTATGAA-TC--TTTTGTACTACA-T-A--A-GGAAACGA
Mirap07	AACTGGGAAGCCTACCCCGCGTCCATGGACG-CGGCCCGT-T-TCACCGGACTT-ATGGG-T----TTTGGCCAGGAT-T-TCC-TCAC-GGA---GG-AT-GAC---CTG--T-CACTCCCGCGG-AT--T-CCGAAGAGAA-AT
Sarang01	AACTGGCGAACCTACACCGCGTCCAT-G-CGCC-A-C----T--G-CC-TACT-G--G-GCTGT-TTTTGGTTGAAAT----CGA--G----ACTTAG-GTGG-CCAGC-G-A-C-A--C-T----TTTATTAAAGGAAGGGACGA
Sarang02	AACTGGGAAGCCTACCCCGCGTCCATGGAGG-CGGCCCA---TTCACC-GCCTTTATG-ACTGGGCTT-AGTTGAAAGGCTTCCATCGCCGGAT-CAGCATG-ACC---TG-TTC-ACTTCCGCG--AT--T-CCGAAG-GAACAT
UTUlogging01	GACTAGGGAACCTACATTACGTCCGTGGACGTCGAACCA----G-ACC-TCCTTTACGGGGT-T--TA-GG--GAGAT-TT-CCA-CACTGGTTTTA-CGTCAACC-GCCAAAGCCACT-CTG-GGCACATTAACAAAGGGGACGT
UTUlogging02	GACTGGCGAACCTATCTCACC-CCGTGGACACCAA-CCA-C-GTCACCGTCCTTGATGGG-TCT-CCA-AATTAAG-TTCCTGCACCGT--GATTCG--ATGA-ACAGCT-G-TCCTCGTT--CGGCAC--TGCCGAAG-AACCGA
UTUlogging03	AACTAGCAAGCCTATCTTGCGTCCATGGACGCCGACCCGTCT-G-ACC-T--T-TATGGGG-GT-C-AGAACCGAAAGTTTTCCATCG-C-GA---GGC-T-GAC--G-T-AT----C--CCGCGGCATATTACCG-AG---A-AT
UTUPassam01	AACTAGCGAACCTACATTGCC-CCGAGGACG--GAAGC----T-CACCGTCCTATATGGAGT--AT--TGGCCGAGAT-T--GCATGAC---T--TGGCGTCAACCG---AA-TTTA-TT-TGTA-TACACTGACGA-GA-AACGA
UTUPassam02	AACTGGGAAGCCTACCCCGCGTCCATGGACGCCGGCCCAT-T-TCACC-GAC-TTATGGAGT-TGT-TTGG--AGG-GGTTTCCGTCGCCGGATTTGGCATGGACCGTCTGATTCCACTTCCGCGGCATACTGCCGAAGGGAACAT
UTUPassam03	AACTAGGAAGCCTACCTCGCGTCCGTGGACGCCGACCCATCTTTCA---GCC--TATGGA-T-T-TCTTG---AAG-G-TTTCCATCGCCGGAT-CAGCATGAACCGTCTGATTCCACTTCTGCGGCAT-TTGCCAAAGGG-ACGT
UTUSaruga01	AGCTAGCGAACCTAT-TTGCC-CCAAGAGGATCGAAGC--CGGT-A--GTCCTA-ATG---CG-GCCAT-ACCGAG-G-TTT--ACCGCCGGACTTAGTG---ACCAGACAGATCC--G-TTGCG-C--CCT-CAGG-A-AAACGT
UTUSaruga02	AGCTAGCGAGCCTAT-TTGCC-CC---GA-GTCGGACC-TCTTGCTCC-GA----ATGG---CTAC-A--ACCGAG-TTC----A-C-C--G-TT---TG-GGACCATCTGGTGCTTC--TTGTACTACATCAA-G-----A-CAT
Utu_Draiwara01	AGATAACGAACC-AT-TTGCC-CCGTGGA-ACCGAAGC--CT-TCTTTT-C--T-AT-GAC-CGGCCAG-ACCGAG--TTTTG-G-C--C--A--CG--ACCGA--GTCCGGATCC---T-C-C-C-T--TTA-----G---C-GT
Utu_station01	AGCTAGCGAGCCTAT-TTGC--CC-T-GACAC--GCGCATC-T---TTGTC--T-A------G--CTA--ACCGA--TGTT--CA-GG-------C--C----A-C--ACAA--CCTCTTCCA--GT-CCC-GC-AAAGAGGCG-T
Utuvillage01	AGCTAGCGAGCC-ATCTTGCCTCCAAGGAGACCGACCC-T----GACC--C-T-GATGGAC-GTATT-GGG---A-AG-CCT-CGTC-TCGGATTCGA-ATG-ACC--CTAG-T-TTAGCCTG-----TATTG-AAGAGAG----T
Utuvillage02	AGCTAGCGAACCTACCTTGCC-CCGTGGACG---A-GCG------A---TC--T-ATG-G-T-------G---GA--TG-T--CA-CG-C-CA-T-GGCATC-ACCAGCC--TGCCTCGTTTGC-G-AT--T-CCGAAGGAGACGT
Utuvillage03	AGCTAACGAGCCTATATTGGCCCCGTGGGGATCGAAGCGT--TGCA---TC----ATGGA-T-T---ATG---GA--T-CCCGCGC-GCC--AC--GGCA---ACC--ATG--G--A--TT--CG--AC--T-AC-A---GAACGA
